# Supplementary material for: Amylo-AFFECT-QOL, a self-reported questionnaire to assess health-related quality of life and to determine the prognosis in cardiac amyloidosis
Source: Front Cardiovasc Med. 2023 Mar 14;10:1124660. doi: 10.3389/fcvm.2023.1124660 (PMC10043221; doi:10.3389/fcvm.2023.1124660)
Supplement: Supplementary file 3 [file Table_3.XLSX]

## Sheet: Feuil1
Spearman's rank coefficients matrix
	item 1	item 2	item 3	item 4	item 5	item 6	item 7	item 8	item 9	item 10	item 11	item 12	item 13	item 14	item 15	item 16	item 17	item 18	item 19	item 20	item 21	item 22	item 23	item 24	item 25	item 26	item 27	item 28	item 29	item 30	item 31	item 32	item 33	item 34
Item 1
Item 2	0.40703
Item 3	0.71356	0.40422
Item 4	0.31234	0.26036	0.29877
Item 5	0.3636	0.38636	0.32523	0.14786
Item 6	0.16314	0.08198	0.16733	0.00987	0.31328
Item 7	0.35481	0.22198	0.3298	0.16654	0.3671	0.32211
Item 8	0.14731	0.17029	0.21028	0.21682	0.23857	0.18716	0.2479
Item 9	0.10968	0.07873	0.10202	0.07787	0.12838	0.12384	0.17577	0.40917
Item 10	0.1582	0.12586	0.14504	0.106	0.17361	0.11159	0.20122	0.2705	0.43625
Item 11	0.17549	0.1782	0.21298	0.16298	0.28705	0.19756	0.31994	0.67516	0.37173	0.26292
Item 12	0.2463	0.14052	0.1943	0.23196	0.2347	0.11608	0.25022	0.24638	0.24713	0.24683	0.3513
Item 13	0.15866	0.18149	0.14191	0.15437	0.21076	0.1077	0.24653	0.15112	0.18141	0.20053	0.18617	0.19636
Item 14	0.27789	0.19645	0.31714	0.19439	0.29239	0.28102	0.50995	0.32182	0.34541	0.38068	0.36608	0.28804	0.25753
Item 15	0.41537	0.30684	0.4786	0.2998	0.24537	0.13178	0.2835	0.30423	0.2493	0.29924	0.26099	0.25412	0.22925	0.47536
Item 16	0.1664	0.13302	0.18541	0.19715	0.15299	0.13468	0.29241	0.326	0.23915	0.2769	0.32958	0.29787	0.17046	0.25497	0.29024
Item 17	0.2051	0.14782	0.21457	0.10203	0.21064	0.11616	0.23986	0.30133	0.21952	0.30321	0.33666	0.24661	0.19639	0.25161	0.30322	0.43614
Item 18	0.07817	0.11355	0.13125	0.0464	0.19496	0.07887	0.2042	0.48295	0.29339	0.23752	0.50053	0.22144	0.1423	0.19026	0.20927	0.22194	0.22494
Item 19	0.11126	0.12712	0.14962	0.17367	0.18111	0.13065	0.13312	0.15639	0.18584	0.17653	0.2148	0.21977	0.15474	0.19855	0.21232	0.16768	0.19362	0.13477
Item 20	0.1326	0.11662	0.18092	0.13581	0.16752	0.14361	0.21794	0.18359	0.14241	0.17533	0.18718	0.12734	0.2226	0.2877	0.25546	0.17251	0.18945	0.11794	0.13185
Item 21	0.21585	0.23315	0.18723	0.10892	0.25949	0.15978	0.23334	0.09239	0.12679	0.15238	0.15863	0.18562	0.16992	0.20602	0.17498	0.14412	0.09262	0.08807	0.23157	0.16554
Item 22	0.22557	0.17674	0.27988	0.12904	0.08933	0.06686	0.22303	0.1245	0.20126	0.12602	0.12515	0.20013	0.20373	0.20133	0.22759	0.11353	0.06878	0.18766	0.13631	0.20796	0.2154
Item 23	0.23709	0.23648	0.26666	0.22172	0.20876	0.17956	0.25986	0.24269	0.204	0.23636	0.25437	0.26221	0.21756	0.27085	0.29493	0.18783	0.20415	0.19881	0.2066	0.25785	0.24003	0.36506
Item 24	0.20146	0.19129	0.17063	0.17737	0.13277	0.05921	0.18365	0.09045	0.08077	0.15421	0.12515	0.21372	0.22012	0.07719	0.11494	0.13701	0.06856	0.11554	0.13092	0.09048	0.18211	0.21561	0.21337
Item 25	0.27397	0.25243	0.24397	0.17609	0.22182	0.09939	0.22821	0.14251	0.13767	0.06971	0.20746	0.20578	0.19224	0.15833	0.21107	0.11479	0.07731	0.1357	0.16454	0.16746	0.28441	0.29226	0.41234	0.30556
Item 26	0.21648	0.18408	0.24568	0.19689	0.10874	0.04887	0.14519	0.06713	0.14178	0.08823	0.0871	0.15637	0.22957	0.11179	0.19051	0.06735	0.04903	0.05749	0.09148	0.1175	0.1728	0.2414	0.24004	0.18393	0.25589
Item 27	0.19219	0.06521	0.18804	0.13607	0.03565	0.08569	0.1708	0.18205	0.1165	0.1655	0.22067	0.19152	0.07978	0.301	0.31126	0.1383	0.17255	0.14945	0.12319	0.21214	0.09636	0.03757	0.13498	-0.02538	0.04835	0.10019
Item 28	0.09184	0.05227	0.0667	0.03072	0.13051	0.13055	0.14473	0.16138	0.16443	0.13662	0.2343	0.23751	0.13242	0.20358	0.15684	0.1547	0.13276	0.17166	0.19496	0.1588	0.06679	0.07778	0.13384	0.05373	0.20082	0.10315	0.18216
Item 29	0.11597	0.15927	0.15264	0.11165	0.12898	0.08291	0.10414	0.15497	0.1108	0.18938	0.17818	0.19121	0.08709	0.22874	0.22927	0.12189	0.19946	0.15038	0.17971	0.1243	-0.01038	0.03372	0.1713	-0.06493	0.05211	0.09272	0.20239	0.20543
Item 30	0.15684	0.15894	0.15932	0.14412	0.18008	0.09438	0.16941	0.21882	0.21661	0.20351	0.26904	0.24926	0.12728	0.24323	0.18806	0.17475	0.1945	0.14217	0.46451	0.12408	0.17212	0.10876	0.18804	0.08496	0.17297	0.05348	0.12957	0.27445	0.35543
Item 31	0.13888	0.09085	0.11683	0.06238	0.11143	0.08954	0.13937	0.11433	0.07693	0.13329	0.1846	0.21413	0.12664	0.15601	0.12691	0.14237	0.11456	0.0997	0.16793	0.07116	0.09951	0.11642	0.14648	0.00595	0.12317	0.09687	0.1599	0.18427	0.11953	0.16788
Item 32	0.09605	0.21508	0.13422	0.0659	0.19869	0.04221	0.20194	0.03754	0.05309	0.05984	0.10534	0.15508	0.16346	0.12199	0.13291	0.13043	0.19914	0.1139	0.09705	0.1738	0.0875	0.19477	0.16437	0.23353	0.16427	0.136	0.01225	0.0536	0.09526	0.14993	0.15043
Item 33	0.17813	0.10875	0.11509	0.10529	0.06622	0.08375	0.09366	0.15248	0.13691	0.15501	0.1241	0.22213	0.08781	0.14725	0.18495	0.13938	0.16465	0.05849	0.09617	0.11527	0.04596	0.18755	0.21651	0.1238	0.18168	0.11419	0.1419	0.17707	0.13544	0.20113	0.09288	0.14093
Item 34	0.17322	0.16493	0.14294	0.15016	0.1683	0.09634	0.16577	0.20009	0.2408	0.20602	0.19579	0.17216	0.18965	0.19558	0.13618	0.17323	0.2048	0.16785	0.13309	0.13746	0.11808	0.11628	0.16871	0.06184	0.06898	0.08888	0.11827	0.12522	0.20432	0.24681	0.0209	0.12318	0.16009
Supplementary Table 1 : Spearman’s rank correlation coefficient matrix describing the correlation between items. Colors indicate the strength of the correlation, with small values in yellow (including negative values) and higher values in green.
